# Supplementary material for: A novel hybrid model integrating MFCC and acoustic parameters for voice disorder detection
Source: Sci Rep. 2023 Dec 20;13:22719. doi: 10.1038/s41598-023-49869-6 (PMC10733415; doi:10.1038/s41598-023-49869-6)
Supplement: Supplementary file 1 — Supplementary Information 1. [file 41598_2023_49869_MOESM1_ESM.csv]

id	f0	spectral_centroid	age	sex	diagnoses
voice001	112.9194726	1185.915658	32	M	hyperkinetic dysphonia
voice002	128.5470351	1019.691265	55	M	healthy
voice003	143.8106256	1183.157022	34	M	hyperkinetic dysphonia
voice004	191.5977468	1318.389801	28	F	hypokinetic dysphonia
voice005	163.8483561	1400.755172	54	F	hypokinetic dysphonia
voice006	115.3910498	1188.024812	41	M	hyperkinetic dysphonia
voice007	102.9466142	1201.516957	41	M	hyperkinetic dysphonia
voice008	189.176443	1154.039076	51	F	reflux laryngitis
voice009	163.3065094	1162.028136	53	F	hyperkinetic dysphonia
voice010	230.590922	1244.293685	47	F	hypokinetic dysphonia
voice011	173.798695	1228.449795	55	M	reflux laryngitis
voice012	111.3535815	1127.826897	56	M	reflux laryngitis
voice013	213.6581446	1496.02678	42	F	reflux laryngitis
voice014	166.8025313	1235.430126	31	F	reflux laryngitis
voice015	121.5019497	990.6300785	55	M	reflux laryngitis
voice016	191.5882888	1202.032186	50	F	hyperkinetic dysphonia
voice017	95.22935966	1205.877775	56	M	hyperkinetic dysphonia
voice018	243.8207459	1559.936851	57	F	hyperkinetic dysphonia
voice019	183.3542509	1005.039151	46	F	healthy
voice020	77.32105825	1588.852716	53	M	hyperkinetic dysphonia
voice021	167.3900977	1096.97409	49	F	hyperkinetic dysphonia
voice022	225.7434118	999.3099399	53	F	hypokinetic dysphonia
voice023	250.3337075	987.954093	60	F	hyperkinetic dysphonia
voice024	184.4460153	957.1391977	38	M	healthy
voice025	117.3819641	1094.589292	45	M	healthy
voice026	147.0108242	1167.683219	34	M	hypokinetic dysphonia
voice027	160.2541843	1153.443185	44	M	reflux laryngitis
voice028	232.1746304	1436.942963	51	F	reflux laryngitis
voice029	100.5452469	1491.132809	36	M	reflux laryngitis
voice030	191.8183973	1386.00757	39	F	reflux laryngitis
voice031	140.9817608	1198.787487	58	M	reflux laryngitis
voice032	156.5283135	1149.406611	35	M	healthy
voice033	187.344204	1366.3082	52	F	hyperkinetic dysphonia
voice034	198.1568329	1155.631408	56	F	healthy
voice035	116.8949332	1425.009163	48	M	reflux laryngitis
voice036	219.3352123	1242.288567	38	F	hypokinetic dysphonia
voice037	153.1963471	1669.032687	56	M	reflux laryngitis
voice038	92.78291435	1343.649594	33	M	hyperkinetic dysphonia
voice039	223.725283	1282.734514	44	F	hyperkinetic dysphonia
voice040	136.8015836	1097.77221	30	M	healthy
voice041	120.9815903	1233.012277	34	M	reflux laryngitis
voice042	212.0320047	1165.692085	39	F	reflux laryngitis
voice043	200.2961088	1262.111467	38	F	hypokinetic dysphonia
voice044	198.7577294	1239.927033	38	F	reflux laryngitis
voice045	190.8882175	1171.212839	42	F	healthy
voice046	180.5937063	1336.314455	43	F	reflux laryngitis
voice047	120.0371213	1258.535721	46	M	reflux laryngitis
voice048	146.0482344	1051.242849	49	M	reflux laryngitis
voice049	198.6464048	1198.035217	44	F	healthy
voice050	231.3029451	1171.994527	41	F	reflux laryngitis
voice051	168.9048098	1295.87049	62	F	healthy
voice052	185.7809803	1005.97467	34	F	hyperkinetic dysphonia
voice053	224.7566699	1232.589639	60	F	reflux laryngitis
voice054	128.3968686	1246.856697	60	M	hyperkinetic dysphonia
voice055	146.3468252	885.9647602	46	M	hyperkinetic dysphonia
voice056	192.0924944	1267.91822	54	F	hypokinetic dysphonia
voice057	110.364865	937.4015032	68	M	reflux laryngitis
voice058	217.0660482	1379.180926	26	F	hypokinetic dysphonia
voice059	174.9772655	1281.898372	39	F	hyperkinetic dysphonia
voice060	142.6208039	1083.128169	39	M	healthy
voice061	211.2169121	1151.14781	33	F	healthy
voice062	131.2038234	1248.895775	36	M	reflux laryngitis
voice063	151.9072216	1201.282579	52	F	reflux laryngitis
voice064	147.605784	990.1606541	39	M	hyperkinetic dysphonia
voice065	179.0166171	995.5086419	60	F	reflux laryngitis
voice066	226.5209609	966.484898	51	F	reflux laryngitis
voice067	160.5695115	1112.046213	51	F	healthy
voice068	172.6396845	1322.207862	59	F	hyperkinetic dysphonia
voice069	164.4432917	969.2171271	63	M	reflux laryngitis
voice070	265.9293918	1404.178638	39	F	healthy
voice071	166.3972663	1208.244263	35	F	reflux laryngitis
voice072	146.9541329	1358.338155	32	M	hyperkinetic dysphonia
voice073	184.5200987	1275.945068	56	F	reflux laryngitis
voice074	152.2650721	1126.600869	63	F	reflux laryngitis
voice075	180.2970065	1339.205614	30	F	hypokinetic dysphonia
voice076	136.9705915	1244.029619	27	M	hyperkinetic dysphonia
voice077	136.171286	1204.67318	42	F	hypokinetic dysphonia
voice078	168.737745	1263.780537	53	F	hyperkinetic dysphonia
voice079	149.1859235	907.0295324	52	M	reflux laryngitis
voice080	170.8353249	1178.320773	57	F	hyperkinetic dysphonia
voice081	107.2238108	1318.966094	31	M	reflux laryngitis
voice082	149.2184936	906.2786859	64	M	reflux laryngitis
voice083	131.4373669	1425.928609	48	M	reflux laryngitis
voice084	200.2673738	1079.429686	48	F	hypokinetic dysphonia
voice085	223.113342	1481.301523	31	F	healthy
voice086	258.7064143	1247.897163	27	F	hyperkinetic dysphonia
voice087	296.037957	1481.270472	61	F	hypokinetic dysphonia
voice088	154.1578815	1056.816545	70	F	hypokinetic dysphonia
voice089	261.7998306	1180.077009	63	M	hyperkinetic dysphonia
voice090	263.9285358	1441.071764	21	F	healthy
voice091	146.0100219	892.0456962	55	M	healthy
voice092	137.300471	1075.098146	66	M	healthy
voice093	217.4203137	1489.661614	49	F	hypokinetic dysphonia
voice094	410.6872817	1767.405368	67	F	hypokinetic dysphonia
voice095	143.0346505	1393.796169	24	M	healthy
voice096	273.7017665	1423.58355	30	F	healthy
voice097	209.6636091	1322.027833	26	F	healthy
voice098	246.5461921	1717.398086	23	F	healthy
voice099	133.5293589	1219.587652	29	M	healthy
voice100	151.9144414	1304.958413	24	M	healthy
voice101	223.2536327	1480.181213	60	M	healthy
voice102	251.8140211	1277.245105	43	F	healthy
voice103	190.2924906	1217.398123	30	F	healthy
voice104	119.5492383	859.8972236	32	M	healthy
voice105	178.0677161	1225.471521	36	F	hyperkinetic dysphonia
voice106	156.8814665	1271.772974	21	M	hypokinetic dysphonia
voice107	89.97179018	861.9955041	32	M	healthy
voice108	153.2859893	1176.521832	23	M	healthy
voice109	182.8099753	845.9549416	49	F	healthy
voice110	96.00497421	1010.350386	50	M	healthy
voice111	146.0947834	1056.471341	36	M	healthy
voice112	213.0225947	1112.415382	62	F	hypokinetic dysphonia
voice113	123.1962721	1769.603812	66	F	hyperkinetic dysphonia
voice114	163.8921004	1372.495688	49	M	healthy
voice115	177.1502487	1100.80979	35	M	healthy
voice116	424.7922991	1602.470986	34	F	hypokinetic dysphonia
voice117	89.95016314	1270.426723	65	F	hyperkinetic dysphonia
voice118	192.0773337	1378.822266	40	M	hypokinetic dysphonia
voice119	274.2217297	1691.551638	47	F	hyperkinetic dysphonia
voice120	170.3403671	1292.465965	64	M	healthy
voice121	156.5532961	1431.718693	38	F	hypokinetic dysphonia
voice122	227.2259418	1245.622506	45	F	hypokinetic dysphonia
voice123	187.5034184	1230.236624	35	F	healthy
voice124	213.4834914	1169.135782	64	F	hypokinetic dysphonia
voice125	228.3733149	1232.489679	36	F	healthy
voice126	231.3410227	1147.550133	67	F	hyperkinetic dysphonia
voice127	108.3249887	1159.711787	70	M	reflux laryngitis
voice128	163.4403665	1076.30327	45	F	hyperkinetic dysphonia
voice129	129.8076394	880.3605537	26	M	hyperkinetic dysphonia
voice130	124.9968059	1107.022294	58	F	hyperkinetic dysphonia
voice131	157.1173703	1541.889342	47	M	hyperkinetic dysphonia
voice132	145.8460815	1063.295562	50	M	hyperkinetic dysphonia
voice133	142.6853029	1353.685307	70	F	reflux laryngitis
voice134	297.525587	1193.466547	45	F	healthy
voice135	225.2189704	1241.139884	25	F	hypokinetic dysphonia
voice136	289.1526661	1463.074979	43	F	hypokinetic dysphonia
voice137	150.7745077	1022.051171	42	M	hyperkinetic dysphonia
voice138	218.3708571	962.0534412	23	F	hyperkinetic dysphonia
voice139	210.5441588	1302.499821	53	F	healthy
voice140	87.4967589	1014.340929	50	M	hypokinetic dysphonia
voice141	82.88033444	1588.043039	18	F	hypokinetic dysphonia
voice142	217.7942239	1294.309004	26	F	hypokinetic dysphonia
voice143	169.4602134	1451.074605	43	F	hyperkineti dysphonia
voice144	287.9238918	1318.918921	22	F	hypokinetic dysphonia
voice145	141.1158619	1073.034231	54	F	hyperkinetic dysphonia
voice146	221.9857021	1243.651231	70	M	hyperkinetic dysphonia
voice147	122.1113059	1256.94621	43	M	hyperkinetic dysphonia
voice148	124.2978321	1078.681534	70	M	hypokinetic dysphonia
voice149	138.0242758	1195.670804	35	M	hyperkinetic dysphonia
voice150	218.2877881	1067.781946	38	F	hyperkinetic dysphonia
voice151	199.6801951	1305.813049	42	F	reflux laryngitis
voice152	192.5777164	1461.266201	51	F	hyperkinetic dysphonia
voice153	155.986874	1303.630466	43	F	hyperkinetic dysphonia
voice154	186.4585751	1431.428782	46	F	reflux laryngitis
voice155	192.0937968	1556.501811	33	F	hyperkinetic dysphonia
voice156	138.3152336	1135.957397	47	M	hyperkinetic dysphonia
voice157	146.1134806	995.9797246	46	F	hyperkinetic dysphonia
voice158	181.2060216	1346.831889	45	M	healthy
voice159	229.1367888	1264.223615	47	F	hyperkinetic dysphonia
voice160	251.8203101	1348.509216	32	F	hyperkinetic dysphonia
voice161	162.1998002	1256.457145	65	M	hypokinetic dysphonia
voice162	66.83798535	1279.521541	55	F	hypokinetic dysphonia
voice163	946.4436092	1501.830117	44	F	hyperkinetic dysphonia
voice164	171.2930608	1171.478351	65	F	hyperkinetic dysphonia
voice165	704.1242312	1035.903382	55	M	hypokinetic dysphonia
voice166	233.7682821	1459.366632	50	F	hyperkinetic dysphonia
voice167	141.8248519	978.9172706	69	M	hyperkinetic dysphonia
voice168	159.1273418	1190.733713	58	F	hypokinetic dysphonia
voice169	258.3115212	1132.379702	62	F	hyperkinetic dysphonia
voice170	223.1356953	1330.344706	58	F	hyperkinetic dysphonia
voice171	166.0098786	1357.018821	55	F	hypokinetic dysphonia
voice172	215.5102376	1137.716614	70	F	hyperkinetic dysphonia
voice173	200.1629382	1159.905906	57	F	hyperkinetic dysphonia
voice174	1106.914716	1421.970361	59	M	hypokinetic dysphonia
voice175	204.9308122	1119.28779	55	F	hypokinetic dysphonia
voice176	201.9988838	988.5183054	23	F	healthy
voice177	212.7426651	1404.076028	22	F	healthy
voice178	237.1013564	1278.590642	20	F	healthy
voice179	220.2477345	1180.724729	21	F	healthy
voice180	213.6545674	1006.669185	26	F	healthy
voice181	216.1580076	1206.47151	29	F	healthy
voice182	233.9210785	1160.396315	23	F	healthy
voice183	198.968226	967.2726062	22	F	healthy
voice184	227.3213136	1281.93848	23	F	healthy
voice185	171.1781672	1268.147455	53	F	hyperkinetic dysphonia
voice186	149.5356039	1063.110125	63	M	hyperkinetic dysphonia
voice187	249.5354363	1397.281444	49	F	hyperkinetic dysphonia
voice188	193.850419	1085.667803	31	F	hyperkinetic dysphonia
voice189	183.085925	1091.799782	61	F	hypokinetic dysphonia
voice190	258.437702	1156.982008	38	F	hyperkinetic dysphonia
voice191	194.9178272	1232.332061	24	F	hyperkinetic dysphonia
voice192	116.2151411	1144.963628	22	M	hyperkinetic dysphonia
voice193	351.6803139	1242.420091	46	F	hyperkinetic dysphonia
voice194	284.4731286	1315.839129	26	F	hyperkinetic dysphonia
voice195	186.3400277	1262.411206	23	F	healthy
voice196	209.8822647	1088.912448	57	F	healthy
voice197	225.1678699	1215.47331	22	F	healthy
voice198	216.3089751	1336.420513	32	F	hyperkinetic dysphonia
voice199	252.7998761	1167.68329	26	F	hyperkinetic dysphonia
voice200	107.4159799	1675.88323	57	M	hyperkinetic dysphonia
voice201	174.1843307	1377.433523	44	F	hypokinetic dysphonia
voice202	203.0938271	1185.168715	27	F	hypokinetic dysphonia
voice203	221.1733307	1223.243798	22	F	healthy
voice204	246.0739761	1187.062043	59	F	healthy
voice205	198.7828389	1156.357085	30	F	hyperkinetic dysphonia
voice206	368.8034577	1393.762007	22	F	healthy
voice207	194.0246589	1185.292667	30	F	healthy
voice208	233.2693986	1126.459442	39	F	hyperkinetic dysphonia
